# Supplementary material for: PLGA Nanoparticles Grafted with Hyaluronic Acid to Improve Site-Specificity and Drug Dose Delivery in Osteoarthritis Nanotherapy
Source: Nanomaterials (Basel). 2022 Jun 30;12(13):2248. doi: 10.3390/nano12132248 (PMC9268068; doi:10.3390/nano12132248)
Supplement: Supplementary file 1 [file nanomaterials-12-02248-s001.zip]

Archive with 1 entries (1 files):
- nanomaterials-1432352-supplementary.pptx
